# Supplementary material for: Effect of Summer Holiday Programs on Children’s Mental Health and Well-Being: Systematic Review and Meta-Analysis
Source: Children (Basel). 2024 Jul 23;11(8):887. doi: 10.3390/children11080887 (PMC11352663; doi:10.3390/children11080887)
Supplement: Supplementary file 1 [file children-11-00887-s001.zip]

Archive with 8 entries (8 files):
- File S1. Inclusion-exclusion criteria.pdf
- File S2. Search strategy.pdf
- File S3. Example data extraction form.pdf
- File S4. Reasons for exclusion table.pdf
- File S5. Thematic Coding of Study and Program Characteristics.pdf
- File S6. Mental Health Meta analysis with sensitivity.pdf
- File S7. Mental health subgroup analyses.pdf
- Supplementary Figures.pdf
